# Supplementary material for: Neurodynamic mobilization and foam rolling improved delayed-onset muscle soreness in a healthy adult population: a randomized controlled clinical trial
Source: PeerJ. 2017 Oct 13;5:e3908. doi: 10.7717/peerj.3908 (PMC5642244; doi:10.7717/peerj.3908)
Supplement: Supplemental Information 1 [file peerj-05-3908-s001.zip]

Archive with 3 entries (2 files):
- TFG Blanca Dani.sav
- __MACOSX/
- __MACOSX/._TFG Blanca Dani.sav
